# Supplementary material for: Gradient Magnetic Field Accelerates Division of E. coli Nissle 1917
Source: Cells. 2023 Jan 14;12(2):315. doi: 10.3390/cells12020315 (PMC9857180; doi:10.3390/cells12020315)
Supplement: Supplementary file 1 [file cells-12-00315-s001.zip]

Archive with 5 entries (5 files):
- cells-2042594-proof  supplementary.pdf
- Movie 1 ST.mp4
- Movie 2 ST and Fe.mp4
- Movie 3 ST and MF.mp4
- Movie 4 ST and MF and  Fe.mp4
